# Supplementary material for: The Anti-Inflammatory and Skin Barrier Function Recovery Effects of Schisandra chinensis in Mice with Atopic Dermatitis
Source: Medicina (Kaunas). 2023 Jul 24;59(7):1353. doi: 10.3390/medicina59071353 (PMC10385087; doi:10.3390/medicina59071353)
Supplement: Supplementary file 1 [file medicina-59-01353-s001.zip]

Archive with 1 entries (1 files):
- medicina-2499289-supplementary.pdf
